# Supplementary material for: Activity of Membrane-Permeabilizing Lpt Peptides
Source: Biomolecules. 2024 Aug 13;14(8):994. doi: 10.3390/biom14080994 (PMC11352940; doi:10.3390/biom14080994)
Supplement: Supplementary file 1 [file biomolecules-14-00994-s001.zip]

Archive with 1 entries (1 files):
- biomolecules-3111492-supplementary.pdf
